# Supplementary material for: Identification of Interleukin1β as an Amplifier of Interferon alpha-induced Antiviral Responses
Source: PLoS Pathog. 2020 Oct 1;16(10):e1008461. doi: 10.1371/journal.ppat.1008461 (PMC7553310; doi:10.1371/journal.ppat.1008461)
Supplement: S1 Data — Excel spreadsheet containing, in separate sheets, the underlying numerical data for figure panels 1C, 1D, 2A, 2B, 4C, 4D, 5A, 5B, 6A, 6B, 6C, 6D, 7A, 7C, 8A, 8B, 8C, S2D, S2E, S2F, S2G, S2H, S3A, S3B, S3C, S3D, S3E, S4A, S4B, S4C, S4D, S5A and S5B. (XLSX) [file ppat.1008461.s008.xlsx]

## Sheet: Figure 1C
IFNα-induced gene expression in Huh7.5
									Average								Stdev
	Time [h]	Treatment	IRF1	TRIM21	MX1	EIF2AK2	IFI6	IFITM3	Time [h]	Treatment	IRF1	TRIM21	MX1	EIF2AK2	IFI6	IFITM3	Time [h]	Treatment	IRF1	TRIM21	MX1	EIF2AK2	IFI6	IFITM3
Replicate 1	0	IFNa	1.00425	0.869432	0.978017	0.971478	0.981011	0.964268	0	IFNa	1	1	1	1	1	1	0	IFNa	0.0287072	0.211698	0.0448035	0.192132	0.0165608	0.141431
Replicate 2	0	IFNa	0.969406	0.886315	0.970434	0.823723	1.00754	0.879862	0.5	IFNa	1.99434	0.97571	0.956939	1.06174	0.984954	0.845062	0.5	IFNa	0.306422	0.129722	0.172318	0.163361	0.263568	0.202472
Replicate 3	0	IFNa	1.02635	1.24425	1.05155	1.2048	1.01145	1.15587	1	IFNa	11.1829	2.69575	11.7017	1.21519	5.87555	1.08155	1	IFNa	2.65664	0.183671	2.32938	0.092937	1.22346	0.117197
Replicate 1	0.5	IFNa	1.5614	1.16211	1.0755	1.14633	1.24018	0.993062	2	IFNa	13.0796	5.34226	72.3051	2.48305	33.082	1.44825	2	IFNa	1.06861	0.565978	11.6917	0.506114	4.49692	0.234961
Replicate 2	0.5	IFNa	2.02621	0.955768	0.974536	1.14664	0.763369	0.885109	3	IFNa	10.2717	8.9347	236.878	4.59697	199.084	3.08348	3	IFNa	0.750507	1.91284	15.0867	0.386307	25.74	0.212879
Replicate 3	0.5	IFNa	2.27489	0.865228	1.06975	1.1372	1.18447	0.953271	4	IFNa	9.25665	14.7717	559.946	8.64476	649.258	5.72026	4	IFNa	0.740892	1.52358	60.2247	1.00177	50.6139	1.14306
Replicate 4	0.5	IFNa	2.11485	0.91973	0.707967	0.816784	0.751803	0.548806	8	IFNa	1.80567	5.2549	1001.49	11.0666	1934.75	10.8482	8	IFNa	0.0791923	0.834748	152.595	1.30521	326.153	1.71996
Replicate 1	1	IFNa	8.11718	2.49666	9.15052	1.22684	4.63069	0.946422	12	IFNa	1.31264	2.54041	396.575	6.86232	2276.39	8.50753	12	IFNa	0.126854	0.371894	60.7067	0.184256	65.5748	1.29947
Replicate 2	1	IFNa	12.6232	2.73201	12.2391	1.11697	5.91955	1.14278	24	IFNa	1.10165	2.17253	229.292	4.85154	2979.07	8.02285	24	IFNa	0.0234752	0.0157159	22.6788	0.032786	302.937	0.896863
Replicate 3	1	IFNa	12.8085	2.85859	13.7153	1.30175	7.07642	1.15545	0	Unstim	1	1	1	1	1	1	0	Unstim	0.0690119	0.0405834	0.110494	0.0422048	0.0698873	0.0617343
Replicate 1	2	IFNa	12.4308	5.9913	84.483	2.92265	31.1793	1.71007	0.5	Unstim	1.08087	0.793517	1.01216	1.00335	1.03164	1.08806	0.5	Unstim	0.209285	0.0733707	0.0519792	0.0589064	0.117194	0.196544
Replicate 2	2	IFNa	12.495	5.08399	61.1695	1.92976	29.8491	1.25574	1	Unstim	0.95822	0.83505	1.01238	0.971277	0.991383	1.0907	1	Unstim	0.0811373	0.0271691	0.0942185	0.0323348	0.140462	0.158991
Replicate 3	2	IFNa	14.313	4.95148	71.2629	2.59675	38.2175	1.37893	2	Unstim	1.31249	0.770877	1.18798	0.953193	0.910398	0.843883	2	Unstim	0.118192	0.0288729	0.168125	0.0659489	0.137407	0.195983
Replicate 1	3	IFNa	11.1299	9.99235	219.822	4.81442	202.84	2.8827	3	Unstim	1.21446	0.891144	1.20507	0.876076	1.01806	0.753007	3	Unstim	0.167068	0.0681933	0.105953	0.110049	0.117417	0.0427941
Replicate 2	3	IFNa	9.94726	10.0852	248.479	4.15095	171.672	3.30668	4	Unstim	1.14357	0.88475	1.09303	0.768998	0.935295	0.900341	4	Unstim	0.0568804	0.101525	0.0375389	0.0577166	0.0742379	0.102826
Replicate 3	3	IFNa	9.73802	6.72658	242.332	4.82554	222.74	3.06105	8	Unstim	0.993039	0.924448	0.766179	0.81234	1.02014	0.776385	8	Unstim	0.0529914	0.0739531	0.0681227	0.0545067	0.186929	0.0896087
Replicate 1	4	IFNa	8.90815	13.7043	559.466	8.07941	667.05	5.07129	12	Unstim	0.685326	0.686283	0.727646	0.755484	1.10713	0.735136	12	Unstim	0.0616669	0.017778	0.0677724	0.0841504	0.141674	0.0090545
Replicate 2	4	IFNa	8.75427	14.0943	499.962	8.05346	592.15	5.0494	24	Unstim	0.630482	0.71051	0.865629	0.859662	2.15526	0.730813	24	Unstim	0.0276146	0.0503015	0.0746118	0.171738	0.0742718	0.112501
Replicate 3	4	IFNa	10.1075	16.5165	620.409	9.80141	688.573	7.04009
Replicate 1	8	IFNa	1.89591	5.86684	1007.4	10.5196	2281.42	10.7675
Replicate 2	8	IFNa	1.74775	4.30399	846.028	10.124	1633.97	12.6071
Replicate 3	8	IFNa	1.77333	5.59389	1151.05	12.5564	1888.88	9.17003
Replicate 1	12	IFNa	1.31456	2.32311	353.959	6.66397	2207.83	8.53143
Replicate 2	12	IFNa	1.18484	2.32829	369.684	7.02814	2282.84	7.19628
Replicate 3	12	IFNa	1.43853	2.96983	466.083	6.89486	2338.51	9.79489
Replicate 1	24	IFNa	1.08863	2.17982	218.037	4.81473	2908.77	8.44983
Replicate 2	24	IFNa	1.08756	2.15449	214.443	4.86232	2717.46	6.99228
Replicate 3	24	IFNa	1.12875	2.18327	255.397	4.87759	3310.98	8.62645
Replicate 1	0	Unstim	1.07456	1.03973	1.11432	1.02113	1.04852	1.01287
Replicate 2	0	Unstim	0.987074	0.958616	0.893775	1.02746	0.919896	1.05428
Replicate 3	0	Unstim	0.938365	1.00165	0.991908	0.951403	1.03158	0.932845
Replicate 1	0.5	Unstim	1.04352	0.763982	0.973902	1.02594	0.918317	1.30626
Replicate 2	0.5	Unstim	0.892773	0.739518	1.07134	0.936491	1.02425	1.033
Replicate 3	0.5	Unstim	1.30631	0.877053	0.991239	1.04762	1.15235	0.924921
Replicate 1	1	Unstim	1.02807	0.940963	1.06868	0.986787	1.07608	0.84617
Replicate 2	1	Unstim	0.995697	0.908142	0.972258	0.928624	0.935785	1.10128
Replicate 3	1	Unstim	1.14959	0.887049	0.880262	0.933222	0.795154	0.809331
Replicate 1	2	Unstim	1.33899	0.774074	1.32673	0.907865	1.03485	1.06964
Replicate 2	2	Unstim	1.41518	0.798019	1.00101	0.922865	0.933397	0.744553
Replicate 3	2	Unstim	1.1833	0.740539	1.23619	1.02885	0.762943	0.717452
Replicate 1	3	Unstim	1.21195	0.967797	1.26003	0.949263	1.10565	0.703603
Replicate 2	3	Unstim	1.04867	0.868425	1.27225	0.749518	0.88464	0.776812
Replicate 3	3	Unstim	1.38277	0.83721	1.08293	0.929447	1.06389	0.778605
Replicate 1	4	Unstim	1.10535	0.998915	1.07617	0.806222	0.890341	0.781876
Replicate 2	4	Unstim	1.20894	0.8046	1.06687	0.702511	0.894561	0.952658
Replicate 3	4	Unstim	1.11643	0.850736	1.13604	0.79826	1.02098	0.966488
Replicate 1	8	Unstim	1.02294	1.0098	0.734231	0.835459	1.1054	0.675296
Replicate 2	8	Unstim	1.02432	0.879378	0.719901	0.750084	1.14923	0.807811
Replicate 3	8	Unstim	0.931855	0.884169	0.844404	0.851477	0.80578	0.846048
Replicate 1	12	Unstim	0.614119	0.676068	0.662605	0.714142	0.943606	0.741701
Replicate 2	12	Unstim	0.720653	0.706811	0.72248	0.852309	1.18495	0.738899
Replicate 3	12	Unstim	0.721204	0.675969	0.797854	0.700002	1.19285	0.724806
Replicate 1	24	Unstim	0.637114	0.756124	0.804912	0.75938	2.07528	0.604187
Replicate 2	24	Unstim	0.600156	0.656562	0.843054	0.761642	2.22206	0.76901
Replicate 3	24	Unstim	0.654177	0.718844	0.948921	1.05796	2.16845	0.819242

## Sheet: Figure 1D
IFNα-induced genes in primary human hepatocytes
								Average
	Time (h)	IRF1	TRIM21	MX1	EIF2AK2	IFI6	IFITM3	IRF1	TRIM21	MX1	EIF2AK2	IFI6	IFITM3
PHH Replicate 1	0	1.01221	1.1305	1.04911	0.925289	1.04662	1.04019	1	1	1	1	1	1
PHH Replicate 2	0	0.987795	0.8695	0.950894	1.07471	0.953384	0.959813
PHH Replicate 1	1	2.26546	0.793922	1.52139	1.21181	3.13162	0.847209	2.71528	0.775711	1.63436	1.29637	3.25595	0.891722
PHH Replicate 2	1	3.1651	0.7575	1.74734	1.38092	3.38027	0.936235
PHH Replicate 1	4	3.21138	1.70657	17.3653	5.69861	56.5068	0.92701	3.19847	1.82057	18.1584	6.08667	61.2516	1.04283
PHH Replicate 2	4	3.18556	1.93458	18.9514	6.47473	65.9964	1.15864
PHH Replicate 1	8	1.53354	1.29865	20.3868	11.5221	116.604	1.06097	1.51215	1.41062	21.3361	11.738	120.749	1.04235
PHH Replicate 2	8	1.49076	1.52258	22.2853	11.9539	124.893	1.02373
PHH Replicate 1	24	2.09006	1.56419	13.2495	7.89958	288.559	1.62601	1.88545	1.51214	12.7442	7.70795	276.75	1.61897
PHH Replicate 2	24	1.68083	1.4601	12.239	7.51631	264.94	1.61193

## Sheet: Figure 2A
IFNα dose-dependent mRNA expression of antiviral genes in Huh7.5
								Average						Stdev
	IFNa (U/ml)	IRF1	TRIM21	MX1	EIF2AK2	IFI6	IFITM3	IRF1	TRIM21	MX1	EIF2AK2	IFI6	IFITM3	IRF1	TRIM21	MX1	EIF2AK2	IFI6	IFITM3
Replicate 1	0.5	1.06829	1.60673	0.0130327	0.847134	0.0527273	1.681	0.822964	1.55011	0.0143273	0.947452	0.0453367	1.73015	0.200452	0.0492532	0.00104309	0.12333	0.00741768	0.182504
Replicate 2	0.5	0.586748	1.48738	0.0139345	0.834395	0.0507071	1.49422
Replicate 3	0.5	0.865959	1.54552	0.0150982	1.05732	0.0392593	1.84812
Replicate 4	0.5	0.770865	1.56083	0.0152436	1.05096	0.0386532	1.89727
Replicate 1	1	0.993424	1.51798	0.0164945	0.89172	0.0540067	1.62202	0.682347	1.59334	0.01648	0.953822	0.051633	1.71049	0.225013	0.133597	0.000190762	0.0910293	0.00236961	0.171587
Replicate 2	1	0.455235	1.4583	0.0162327	0.859873	0.0521886	1.53355
Replicate 3	1	0.643399	1.63734	0.0166982	1.03185	0.0483502	1.92676
Replicate 4	1	0.637329	1.75976	0.0164945	1.03185	0.0519865	1.75965
Replicate 1	5	0.675771	2.0658	0.0549818	1.10828	0.0848485	2.37896	0.682853	1.97399	0.0552	1.15446	0.0848485	2.03736	0.121738	0.0991697	0.00104552	0.0365433	0.00329898	0.446275
Replicate 2	5	0.51998	1.83627	0.0538182	1.15924	0.0888889	2.45761
Replicate 3	5	0.809307	2.01989	0.0558545	1.19745	0.0848485	1.73999
Replicate 4	5	0.726353	1.97399	0.0561455	1.15287	0.0808081	1.57287
Replicate 1	10	1.0177	1.89748	0.183855	1.80255	0.188552	2.08405	0.758725	1.75976	0.179782	1.75478	0.185017	2.20447	0.195669	0.177136	0.00619848	0.126376	0.00451312	0.168437
Replicate 2	10	0.542236	1.92808	0.183855	1.91083	0.185859	2.04473
Replicate 3	10	0.734446	1.60673	0.180655	1.63694	0.178451	2.39862
Replicate 4	10	0.740516	1.60673	0.170764	1.66879	0.187205	2.29049
Replicate 1	50	1.14517	3.59602	2.18182	4.11465	2.20202	2.8115	1.30703	3.49273	2.00218	3.75159	2.35017	3.23175	0.126364	0.338354	0.32492	0.476048	0.14599	0.439218
Replicate 2	50	1.29489	3.55011	2.368	4.19745	2.41077	2.97862
Replicate 3	50	1.45068	3.81025	1.76	3.45223	2.52525	3.80437
Replicate 4	50	1.33738	3.01454	1.69891	3.24204	2.26263	3.33251
Replicate 1	100	7.10167	5.06503	4.8	6.25478	5.71717	4.78742	4.21345	5.08799	4.89455	6.38217	5.87205	4.68911	1.95964	0.144901	0.17025	0.2968	0.130693	0.137392
Replicate 2	100	3.74305	5.23336	5.14909	6.81529	5.83165	4.82674
Replicate 3	100	2.87304	5.15685	4.8	6.3121	5.91246	4.56132
Replicate 4	100	3.13606	4.89671	4.82909	6.1465	6.02694	4.58098
Replicate 1	150	3.98584	9.48738	5.32364	5.87261	6.16162	6.27181	3.78351	8.42005	5.24364	5.8965	5.65993	6.15139	0.206334	0.718213	0.0931364	0.126148	0.362283	0.135354
Replicate 2	150	3.50025	7.98776	5.17818	5.74522	5.55556	6.18334
Replicate 3	150	3.86444	8.00306	5.14909	5.9172	5.29966	5.95724
Replicate 4	150	3.78351	8.20199	5.32364	6.05096	5.6229	6.19317
Replicate 1	250	11.2696	9.94644	7.47636	7.57962	8.75421	7.84468	7.38998	9.68248	7.29455	7.51592	7.87879	7.43426	2.9824	0.803464	0.165205	0.260031	0.735622	0.292431
Replicate 2	250	8.19423	9.15073	7.18545	7.13376	8.21549	7.44163
Replicate 3	250	5.1391	10.6963	7.12727	7.70701	7.34007	7.2057
Replicate 4	250	4.95701	8.9365	7.38909	7.64331	7.20539	7.24502
Replicate 1	500	15.5185	10.5432	8.32	8.28025	9.89899	9.28975	10	10	8.05818	7.99363	9.64646	8.46154	5.02926	0.794292	0.525787	0.411145	0.374429	0.877146
Replicate 2	500	13.0096	10.6044	8.66909	8.34395	9.83165	9.06365
Replicate 3	500	5.68538	9.96174	7.68	7.89809	9.76431	8.09044
Replicate 4	500	5.78655	8.89059	7.56364	7.45223	9.09091	7.40231
Replicate 1	1000	8.13354	10.6197	9.22182	8.02548	11.9865	10.4203	7.90592	9.07804	10	10	10	10	0.369904	1.17899	0.624552	2.10416	1.93185	0.731046
Replicate 2	1000	7.36469	9.22724	9.80364	8.34395	11.3131	10.8135
Replicate 3	1000	8.15377	8.64575	10.6473	11.9745	8.55219	9.42738
Replicate 4	1000	7.97167	7.81943	10.3273	11.6561	8.14815	9.3389

## Sheet: Figure 2B
mRNA half-lives of antiviral genes in Huh7.5
	Time (h)	IRF1	TRIM21	MX1	EIF2AK2	IFI6	IFITM3
Replicate 1	0.5	2.45	20.6	3.61	6.14	2.4	9.38
	1	1.58	11.3	3.95	5.7	3.33	8.77
	2	1.01	8.61	3.35	6	2.99	12
	3		9.11	1.69	3.95	2.18	9.06
	4	0.484	4.91	2.99	5.02	3.18	9.76
	6	0.447	2.29	1.8	3.8	2.64	10.6
	8	0.313	1.3	0.998	2.02	1.24	6.94
	10	0.306	1.17	1.51	2.92	2.52	8.51
Replicate 2	0.5	2.74	21	2.89	5.91	2.37	9.72
	1	1.2	14.2	4.32	5.5	2.9	8.48
	2	1.03	10.1	3.32	5.99	2.62	10.5
	3		10.8	2.28	3.79	2.36	9.58
	4	0.515	4.81	3.15	4.46	3.34	9.86
	6	0.45	2.09	2.32	3.79	1.94	10.7
	8	0.344	1.89	1.02	2.41	1.27	6.83
	10	0.271	1.48	1.67	2.65	2.69	8.29

## Sheet: Figure 4C
Expression profile of IRF2 mRNA after treatment with IFNα
			Average	Stdev
	Time (h)	IRF2	IRF2	IRF2
Replicate 1	0	0.99598	1	0.0509439
Replicate 2	0	1.05283
Replicate 3	0	0.951185
Replicate 1	1	0.7469	0.768756	0.0309088
Replicate 2	1
Replicate 3	1	0.790612
Replicate 1	2	1.06035	1.24078	0.255161
Replicate 2	2	1.4212
Replicate 3	2
Replicate 1	4	2.22998	2.57897	0.592242
Replicate 2	4	2.24415
Replicate 3	4	3.26279
Replicate 1	8	1.93724	2.01193	0.162656
Replicate 2	8	2.19852
Replicate 3	8	1.90004
Replicate 1	12	1.36234	1.24612	0.103158
Replicate 2	12	1.21063
Replicate 3	12	1.16539
Replicate 1	24	1.24437	1.18813	0.0697518
Replicate 2	24	1.20993
Replicate 3	24	1.11008

## Sheet: Figure 4D
IFNα-induced gene expression in Huh7.5 with IRF2 siRNA
									Average						Stdev
	siRNA	Time (h)	IRF1	TRIM21	MX1	EIF2AK2	IFI6	IFTM3	IRF1	TRIM21	MX1	EIF2AK2	IFI6	IFTM3	IRF1	TRIM21	MX1	EIF2AK2	IFI6	IFTM3
Replicate 1	control	0	0.934922	0.907597	1.05099	0.924648	0.912298	0.966942	1	1	1	1	1	1	0.0681156	0.203949	0.0528091	0.0659233	0.0978791	0.151747
Replicate 2	control	0	0.994285	0.858607	0.945543	1.02833	0.982114	0.867507
Replicate 3	control	0	1.07079	1.2338	1.00347	1.04703	1.10559	1.16555
Replicate 1	control	1	11.9589	1.95163	5.55915	1.13136	1.91329	1.45686	11.9886	1.94673	5.78152	1.05648	1.93762	1.32987	0.0418926	0.0069326	0.31448	0.10589	0.0344137	0.17958
Replicate 2	control	1	12.0182	1.94183	6.0039	0.981605	1.96196	1.20289
Replicate 1	control	4	10.8842	11.0331	1342.07	9.33502	267.331	5.6848	10.7794	12.1696	1267.92	9.03639	265.73	5.52279	0.115708	0.984782	90.4871	0.305619	15.8843	0.346669
Replicate 2	control	4	10.7988	12.706	1294.61	9.04993	280.754	5.75879
Replicate 3	control	4	10.6553	12.7698	1167.1	8.72423	249.106	5.12478
Replicate 1	control	8	2.36928	9.11243	2511.12	14.932	755.691	11.7798	2.28336	9.06681	2611.81	15.2082	807.502	12.9427	0.107109	0.216182	185.835	2.53547	51.6371	1.37822
Replicate 2	control	8	2.31745	9.25654	2826.26	17.8705	858.963	14.465
Replicate 3	control	8	2.16336	8.83146	2498.05	12.8221	807.852	12.5831
Replicate 1	control	24	1.65358	4.65299	1811.45	12.7407	942.495	11.0332	1.42609	4.50962	1551.73	10.9706	1002.7	10.4554	0.236808	1.41523	282.902	3.10384	197.398	0.80636
Replicate 2	control	24	1.44373	5.8477	1593.46	12.7844	842.419	10.7988
Replicate 3	control	24	1.18095	3.02815	1250.28	7.3867	1223.19	9.53419
Replicate 1	IRF2	0	1.48969	0.691632	0.933482	0.785958	0.647364	2.01526	1.54262	0.963218	1.53388	0.798081	1.31572	2.03757	0.372713	0.266793	0.645665	0.0736725	0.795164	0.113331
Replicate 2	IRF2	0	1.93897	1.22494	1.45128	0.877064	1.10468	2.16039
Replicate 3	IRF2	0	1.1992	0.97308	2.21686	0.731222	2.19511	1.93705
Replicate 1	IRF2	1	22.4109	2.63785	13.4885	1.1856	2.84041	1.67082	23.1676	2.61458	13.5576	1.06748	2.67126	1.48085	3.41289	0.141421	1.40789	0.111961	0.283818	0.235707
Replicate 2	IRF2	1	20.1966	2.46297	12.1856	1.05392	2.3436	1.55466
Replicate 3	IRF2	1	26.8954	2.74292	14.9988	0.962913	2.82978	1.21707
Replicate 1	IRF2	4	14.5505	14.276	1165.53	10.801	283.071	5.12123	15.0846	15.6801	1234.47	11.2264	323.437	5.52762	0.46533	1.34965	63.5232	0.542063	36.9902	0.75736
Replicate 2	IRF2	4	15.4021	16.9678	1290.64	11.8367	331.529	5.0602
Replicate 3	IRF2	4	15.3012	15.7965	1247.24	11.0414	355.711	6.40144
Replicate 1	IRF2	8	3.46158	12.5146	3208.09	20.8018	940.266	11.8415	3.81412	13.2697	3219.18	21.0188	1019.8	13.0675	0.455969	0.71044	138.15	0.84901	123.306	1.25497
Replicate 2	IRF2	8	3.65172	13.3696	3086.91	20.2993	957.298	13.0116
Replicate 3	IRF2	8	4.32906	13.9249	3362.54	21.9552	1161.84	14.3495
Replicate 1	IRF2	24	3.00059	8.26042	2648.72	13.1486	2021.59	16.6013	2.40177	7.36146	2543.65	12.4288	1981.89	14.099	0.709144	1.09247	281.981	0.78465	302.014	2.94118
Replicate 2	IRF2	24	2.58602	7.6784	2758.02	12.5455	2262.09	14.8363
Replicate 3	IRF2	24	1.61868	6.14555	2224.22	11.5924	1661.99	10.8593

## Sheet: Figure 5A
IFNα+IL1b-induced gene expression in Huh7.5
									Average						Stdev
	Treatment	Time(h)	IRF1	TRIM21	MX1	EIF2AK2	IFI6	IFTM3	IRF1	TRIM21	MX1	EIF2AK2	IFI6	IFTM3	IRF1	TRIM21	MX1	EIF2AK2	IFI6	IFTM3
Replicate 1		0	0.786342	0.814951	0.933944	0.99922	1.01373	0.982401	1	1	1	1	1	1	0.386607	0.172447	0.579226	0.0297367	0.0323102	0.0766139
Replicate 2		0	1.6693	0.832754	2.00963	1.00969	1.01619	0.889068
Replicate 3		0	0.970512	1.05855	0.566138	0.953448	0.94223	1.03868
Replicate 4		0	0.707613	1.21817	0.753979	1.00198	1.01375	1.09655
Replicate 5		0	0.866237	1.07557	0.736309	1.03566	1.01409	0.9933
Replicate 1	IFNa	1	6.79368	1.84126	3.40347	1.08814	2.42127	1.08794	6.71807	1.86026	3.21817	1.08681	2.50209	1.10435	0.950645	0.231484	0.18344	0.0399934	0.215415	0.239171
Replicate 2	IFNa	1	7.62865	2.10066	3.21438	1.04616	2.74623	0.873805
Replicate 3	IFNa	1	5.73187	1.63887	3.03665	1.12611	2.33877	1.3513
Replicate 1	IFNa	8	2.14034	7.42074	900.466	15.0832	606.139	6.35437	1.72691	7.95867	1396.7	14.5873	734.267	6.16293	0.398865	0.658059	491.425	0.931813	150.421	0.993543
Replicate 2	IFNa	8	1.34441	7.76286	1406.48	13.5124	696.773	5.08759
Replicate 3	IFNa	8	1.69598	8.69241	1883.17	15.1662	899.889	7.04681
Replicate 1	IFNa	12	1.21143	3.97147	839.911	8.95831	731.404	4.90093	1.47787	4.33354	980.703	9.41315	847.821	5.87109	0.26261	0.324333	129.502	0.514881	106.921	0.843014
Replicate 2	IFNa	12	1.48572	4.59747	1094.73	9.30898	941.63	6.42513
Replicate 3	IFNa	12	1.73648	4.43168	1007.46	9.97215	870.431	6.28722
Replicate 1	IFNa	24	1.41052	4.53384	816.523	7.57337	1291.74	4.53905	1.43186	3.99882	775.274	7.39438	1259.13	4.72328	0.264486	0.690353	46.0553	0.170222	94.5739	0.244815
Replicate 2	IFNa	24	1.17869	4.24307	783.719	7.37524	1333.09	5.00108
Replicate 3	IFNa	24	1.70637	3.21954	725.581	7.23454	1152.57	4.62971
Replicate 1	IL1b	1	4.1492	1.1676	0.442146	0.922114	0.869375	1.17504	4.53311	1.15331	1.2706	0.925191	0.943996	0.949932	0.486375	0.107113	1.1398	0.025214	0.0751418	0.39143
Replicate 2	IL1b	1	5.08006	1.03977	0.799166	0.901657	0.942967	1.17681
Replicate 3	IL1b	1	4.37008	1.25256	2.57048	0.951803	1.01965	0.497948
Replicate 1	IL1b	8	1.31372	1.74123	1.35613	0.76426	2.54506	0.676359	1.34662	1.57743	1.16306	0.70212	2.58441	0.779034	0.0379526	0.157509	0.168278	0.0540783	0.0348275	0.142313
Replicate 2	IL1b	8	1.33798	1.42707	1.04751	0.665714	2.59687	0.941485
Replicate 3	IL1b	8	1.38814	1.56401	1.08555	0.676388	2.61129	0.719258
Replicate 1	IL1b	12	1.69979	1.42036	1.57711	0.774826	3.21681	0.589359	1.61887	1.55534	1.34801	0.768632	3.22115	0.547181	0.084733	0.122307	0.224427	0.0236109	0.231239	0.0451903
Replicate 2	IL1b	12	1.53078	1.58686	1.12857	0.742541	2.99211	0.499485
Replicate 3	IL1b	12	1.62606	1.6588	1.33835	0.788528	3.45452	0.552699
Replicate 1	IL1b	24	1.20055	1.70823	1.1267	0.813151	5.42017	0.728649	1.42462	1.74653	0.975246	0.804245	5.19279	0.794853	0.200324	0.0641898	0.13182	0.00896247	0.228839	0.0962442
Replicate 2	IL1b	24	1.5864	1.82064	0.88634	0.795227	4.96252	0.905258
Replicate 3	IL1b	24	1.4869	1.71072	0.912701	0.804356	5.19569	0.750652
Replicate 1	IFNa+IL1b	1	19.0584	1.75412	5.96069	1.05328	3.39176	0.775307	21.8492	1.83745	6.04745	1.09704	3.41531	0.867006	2.50393	0.0960381	0.214168	0.0592273	0.0412039	0.15304
Replicate 2	IFNa+IL1b	1	23.8989	1.94248	6.29139	1.07341	3.46289	0.782034
Replicate 3	IFNa+IL1b	1	22.5904	1.81576	5.89029	1.16444	3.39129	1.04368
Replicate 1	IFNa+IL1b	8	3.55822	8.6354	1561.09	16.2181	770.848	9.2994	3.14462	9.40599	1624.59	17.0775	816.445	9.9447	0.454804	0.740245	161.524	1.00572	76.368	0.566861
Replicate 2	IFNa+IL1b	8	2.65756	10.1116	1808.21	18.1836	904.61	10.1724
Replicate 3	IFNa+IL1b	8	3.21807	9.47094	1504.46	16.8308	773.878	10.3623
Replicate 1	IFNa+IL1b	12	3.09279	6.93142	1391.02	11.9313	1129.75	16.6213	2.82888	6.42055	1348.59	11.2238	1150.97	15.3831	0.301251	0.510414	129.307	0.744296	42.5093	1.29998
Replicate 2	IFNa+IL1b	12	2.50067	5.91059	1203.4	10.4475	1123.26	14.0291
Replicate 3	IFNa+IL1b	12	2.89317	6.41965	1451.35	11.2926	1199.92	15.499
Replicate 1	IFNa+IL1b	24	2.93362	6.87406	1262.82	11.4756	1934.29	16.8544	3.25129	6.67688	1235.39	11.0803	1915.9	16.1266	0.589086	0.306079	176.654	1.09574	188.695	2.24437
Replicate 2	IFNa+IL1b	24	2.88923	6.32427	1046.62	9.84179	1718.69	13.6087
Replicate 3	IFNa+IL1b	24	3.93103	6.83231	1396.72	11.9236	2094.73	17.9168

## Sheet: Figure 5B
IFNα+IL1b-induced gene expression in Huh7.5 with IRF2 siRNA
		rep A	rep B	rep C	rep A	rep B	rep C	rep A	rep B	rep C	rep A	rep B	rep C	rep A	rep B	rep C	rep A	rep B	rep C	rep A	rep B	rep C	Mean	Stdev	Mean	Stdev	Mean	Stdev	Mean	Stdev	Mean	Stdev	Mean	Stdev	Mean	Stdev
		IRF1	IRF1	IRF1	IRF2	IRF2	IRF2	MX1	MX1	MX1	TRIM21	TRIM21	TRIM21	EIF2AK2	EIF2AK2	EIF2AK2	IFITM3	IFITM3	IFITM3	IFI6	IFI6	IFI6	IRF1	IRF1	IRF2	IRF2	MX1	MX1	TRIM21	TRIM21	EIF2AK2	EIF2AK2	IFITM3	IFITM3	IFI6	IFI6
non 0h	0	0.790269	1.17443	1.0353	0.94746	1.02378	1.02876	0.785547	0.782287	1.43217	0.948959	1.05104		0.884702	1.07304	1.04226	0.713412	1.16921	1.11738	0.917657	0.789705	1.29264	1	0.194499	1	0.0455691	1	0.37427	1	0.0721827	1	0.10103	1	0.249542	1	0.261382
non 1h	1	86.7303	72.0446	79.5955	1.0806	1.16326	1.1727	11.7048	13.9911	15.1385	3.03994	3.41934	3.50261	1.28815	1.51318	1.54809	0.951308	1.59192	1.49829	5.71511	7.0198	9.07929	79.4568	7.34383	1.13885	0.050673	13.6115	1.74806	3.32063	0.246624	1.44981	0.141079	1.34717	0.346009	7.2714	1.69614
non 4h	4	27.3016	28.6113	27.061	4.59413	4.21313	4.28869	667.225	684.787	688.441	11.6587	11.0426	11.3009	9.81488	9.43412	9.90361	15.8171	17.405	17.968	648.195	675.648	686.625	27.658	0.834324	4.36532	0.201726	680.151	11.3427	11.3341	0.309392	9.71754	0.249426	17.0634	1.1154	670.156	19.7948
non 8h	8	7.13121	8.66051	7.14198	3.78754	3.72392	3.53285	1585.99	1616.3	1584.18	14.3843	14.539	13.5582	18.9468	18.6261	18.4493	49.2916	48.7635	51.2067	2405.76	2431.4	2436.73	7.64457	0.879851	3.68144	0.132553	1595.49	18.0469	14.1605	0.527345	18.674	0.252181	49.7539	1.28552	2424.63	16.5556
non 12h	12	6.23554	7.58753	7.34025	2.84599	2.63427	2.80507	1646.44	1466.99	1505.19	12.6545	11.694	12.4472	16.2031	15.3455	15.3907	71.9804	64.8877	69.7672	3480.92	3334.99	3392.1	7.05444	0.719886	2.76177	0.112302	1539.54	94.5299	12.2652	0.505439	15.6464	0.482592	68.8784	3.62889	3402.67	73.5364
non 24h	24	7.51241	8.58919	7.27126	3.35194	3.33613	3.12728	1636.44	1445.8	1516.65	13.6607	12.6447	12.6305	15.4163	14.5365	14.4215	120.906	110.568	105.856	7155.76	6431.87	6224.01	7.79096	0.70173	3.27178	0.125392	1532.96	96.3613	12.9786	0.59075	14.7914	0.544188	112.443	7.6985	6603.88	489.109
co 0h	0	0.853897	1.24901	1.09255	0.155063	0.204269	0.197399	0.631619	0.608682	1.30576	0.816225	0.963808	0.861174	0.778122	0.956044	0.858426	0.714464	1.09064	1.01273	0.683868	0.571712	1.74652	1.06515	0.198977	0.185577	0.0266485	0.848688	0.396005	0.880403	0.075647	0.864197	0.0891015	0.939278	0.198553	1.0007	0.648328
co 1h	1	72.0792	65.0683	73.8197	0.231875	0.246025	0.316751	9.37052	11.1115	13.544	2.96585	3.02876	3.41993	1.16921	1.38348	1.43288	1.04976	1.49491	1.57715	4.1667	5.52321	7.65706	70.3224	4.63266	0.264883	0.0454722	11.342	2.09625	3.13818	0.246021	1.32852	0.140162	1.37394	0.283745	5.78232	1.75955
co 4h	4	26.6456	29.4702	24.8825	0.801309	0.850624	0.825168	662.087	708.537	713.722	11.4614	11.4797	11.3401	9.89022	10.4442	9.87093	14.8232	18.9942	17.9993	659.826	693.72	716.781	26.9994	2.31422	0.8257	0.0246622	694.782	28.4334	11.4271	0.0758832	10.0684	0.325545	17.2722	2.17846	690.109	28.6488
co 8h	8	6.97602	8.51464	7.57476	0.523192	0.613105	0.566393	1615.04	1560.55	1574.95	16.5133	15.9556	16.4387	18.8266	18.2397	18.3472	47.8615	48.6096	47.6501	2499.3	2479.58	2451.88	7.68847	0.775588	0.567563	0.0449676	1583.51	28.2358	16.3025	0.302742	18.4711	0.312468	48.0404	0.504147	2476.92	23.8239
co 12h	12	7.03177	8.43723	8.1792	0.588792	0.651443	0.618194	1712.9	1838.67	1755.02	16.4878	16.2078	16.08	17.5048	17.5643	17.2807	77.8749	79.885	78.8107	3885.14	4193.3	3901.68	7.88273	0.748162	0.619476	0.0313455	1768.86	64.0196	16.2586	0.208564	17.4499	0.149525	78.8568	1.00584	3993.37	173.341
co 24h	24	7.19961	8.54218	7.65343	0.766655	0.821242	0.832477	1658.96	1696.39	1616.79	16.975	16.5658	16.4825	15.8025	15.8297	15.6874	124.055	116.57	112.819	6851.16	6149.05	6189.21	7.79841	0.682927	0.806791	0.03521	1657.38	39.8238	16.6744	0.263586	15.7732	0.075525	117.815	5.72055	6396.48	394.283
Rof 0h	0	0.84532	1.24177	1.11476	0.158923	0.176408	0.206669	0.609128	0.532028	1.18696	0.802357	1.01702	0.887861	0.790682	0.909374	0.887178	0.742944	0.983357	1.0325	0.72308	0.47161	0.920354	1.06728	0.202444	0.180667	0.0241562	0.776039	0.357951	0.902413	0.108069	0.862412	0.0631033	0.919602	0.154951	0.705015	0.224917
Rof 1h	1	27.3802	28.9046	27.7764	0.180491	0.205137	0.223299	6.1238	7.90472	9.01137	2.6793	2.84808	2.82132	1.08729	1.26686	1.21933	0.858314	1.23171	1.26873	2.63249	2.63811	3.97005	28.0204	0.79094	0.202976	0.0214856	7.67996	1.45685	2.7829	0.0907129	1.19116	0.0930419	1.11958	0.227023	3.08022	0.77062
Rof 4h	4	22.0222	25.2732	23.6431	0.597483	0.645955	0.690805	549.077	593.438	634.331	9.58219	9.79885	10.1995	8.18445	8.33414	8.67975	9.97119	11.8121	12.8287	480.437	528.349	565.507	23.6462	1.62546	0.644748	0.0466731	592.282	42.639	9.8602	0.313218	8.39945	0.254028	11.5373	1.44841	524.764	42.6479
Rof 8h	8	3.96902	5.28475	4.459	0.312578	0.354676	0.363724	1464.5	1417.56	1330.2	12.4527	13.066	13.0194	16.3513	16.1234	15.5508	33.3363	34.3451	35.1612	1679.17	1885.2	1915.1	4.57092	0.664969	0.343659	0.0272943	1404.08	68.1542	12.846	0.34142	16.0085	0.412431	34.2809	0.914102	1826.49	128.451
Rof 12h	12	3.05938	4.08015	3.76125	0.254139	0.291904	0.316717	1246.64	1382.91	1465.13	9.21896	10.318	10.8103	12.6339	13.8108	14.339	43.5167	49.6246	51.0469	2711.11	2813.05	3074.64	3.63359	0.52222	0.287587	0.0315119	1364.89	110.352	10.1157	0.814712	13.5946	0.872868	48.0627	4.00072	2866.27	187.519
Rof 24h	24	1.82694	2.85705	2.18871	0.212644	0.235523	0.277838	1114.1	1141.76	1162.41	8.88088	9.54285	8.50848	10.6016	10.7841	11.2654	48.7495	54.1876	54.5939	2639.48	3477.93	3532.19	2.2909	0.522603	0.242002	0.0330763	1139.42	24.2391	8.9774	0.5239	10.8837	0.342951	52.5103	3.26327	3216.53	500.478

## Sheet: Figure 6A
Quantitative immunoblotting for phospho-proteins after IFNa+IL1b stimulation in Huh7.5 - Area under curve
	Average				Stdev
Treatment	pSTAT1	pSTAT3	pp65	pp38	pSTAT1	pSTAT3	pp65	pp38
IFNa	2.68538	0.831796	1.97418	0.759854	0.29273	0.203536	0.222499	0.105956
IL1b	4.02315	5.95465	3.50791	3.42606	0.641589	0.242522	0.823645	0.409137
IFNa+IL1b	0.842085	4.51079	3.08359	2.67184	0.441034	0.447638	0.420663	0.600168

## Sheet: Figure 6B
IL6-induced single cell STAT3 translocation in primary mouse hepatocytes
Time (h)	Treatment	Median_Rep1	Median_Rep2	Median_Rep3	Median_Rep4	Mean	SEM
0	IL-6 (50 ng/ml)	486.901	530.088	438.085	478.62	483.424	18.8598
0.2	IL-6 (50 ng/ml)	1091.28	1297.22	1187.35	1218.48	1198.58	42.5893
0.4	IL-6 (50 ng/ml)	1430.85	1514.54	1282.36	1427.8	1413.89	48.2271
0.6	IL-6 (50 ng/ml)	1529.68	1638.62	1418.61	1514.94	1525.46	45.0461
0.8	IL-6 (50 ng/ml)	1523.08	1668.03	1406.28	1523.79	1530.3	53.5766
1	IL-6 (50 ng/ml)	1492.86	1548.3	1299.34	1424.48	1441.24	53.6528
1.2	IL-6 (50 ng/ml)	1424.55	1477.97	1284.44	1414.56	1400.38	41.0759
1.4	IL-6 (50 ng/ml)	1390.42	1442.93	1201.78	1372.83	1351.99	52.2363
1.6	IL-6 (50 ng/ml)	1344.42	1440.63	1188.59	1337.6	1327.81	52.0274
1.8	IL-6 (50 ng/ml)	1330.87	1412.24	1142.31	1274.25	1289.92	56.7707
2	IL-6 (50 ng/ml)	1324.18	1397.64	1111.11	1274.6	1276.88	60.7628
2.2	IL-6 (50 ng/ml)	1284.08	1375.98	1108.96	1268.96	1259.49	55.4706
2.4	IL-6 (50 ng/ml)	1242.4	1330.99	1131.9	1262.78	1242.02	41.3044
2.6	IL-6 (50 ng/ml)	1281.48	1323.97	1099.75	1233.14	1234.59	48.624
2.8	IL-6 (50 ng/ml)	1252.17	1271.17	1073.08	1196.25	1198.17	44.626
3	IL-6 (50 ng/ml)	1203.89	1251.63	1057.98	1172.45	1171.49	41.1875
3.2	IL-6 (50 ng/ml)	1196.31	1258.52	1051.35	1201.66	1176.96	44.1718
3.4	IL-6 (50 ng/ml)	1187.59	1285.91	1066.15	1152.4	1173.01	45.4625
3.6	IL-6 (50 ng/ml)	1215.21	1238.95	1025.25	1159.16	1159.64	47.8189
3.8	IL-6 (50 ng/ml)	1151.05	1285.72	985.731	1150.2	1143.17	61.3861
4	IL-6 (50 ng/ml)	1146.32	1224.93	1014.47	1122.74	1127.12	43.4411
4.2	IL-6 (50 ng/ml)	1120.59	1222.67	1034.03	1097.31	1118.65	39.2018
4.4	IL-6 (50 ng/ml)	1112.65	1214.08	1038.11	1093.35	1114.55	36.7452
4.6	IL-6 (50 ng/ml)	1078.02	1151.98	1040.59	1074.7	1086.32	23.4622
4.8	IL-6 (50 ng/ml)	1050.8	1140.06	1002.96	1059.17	1063.25	28.441
5	IL-6 (50 ng/ml)	1101.02	1128.14	989.556	1080.16	1074.72	30.0387
5.2	IL-6 (50 ng/ml)	1078.36	1159.11	1008.19	1054.06	1074.93	31.6063
5.4	IL-6 (50 ng/ml)	1071.27	1130.76	1008.12	1066.91	1069.26	25.0509
5.6	IL-6 (50 ng/ml)	1085.63	1119.59	981.479	1072.31	1064.75	29.4882
5.8	IL-6 (50 ng/ml)	1064.76	1109.17	966.611	1064.46	1051.25	30.1046
6	IL-6 (50 ng/ml)	1047.02	1113.39	954.01	1047.15	1040.39	32.7618
6.2	IL-6 (50 ng/ml)	1041.7	1049.36	964.653	1023.12	1019.71	19.1606
6.4	IL-6 (50 ng/ml)	1021.24	1078.41	970.644	1007.82	1019.53	22.3553
6.6	IL-6 (50 ng/ml)	1007.28	1059.93	948.972	976.368	998.139	23.7937
6.8	IL-6 (50 ng/ml)	996.276	1076.85	945.9	989.952	1002.24	27.2743
7	IL-6 (50 ng/ml)	1003.84	1006.13	943.097	986.388	984.863	14.6031
7.2	IL-6 (50 ng/ml)	999.842	1063.79	908.029	1007.43	994.772	32.2404
7.4	IL-6 (50 ng/ml)	974.631	1062.11	905.587	978.921	980.313	32.028
7.6	IL-6 (50 ng/ml)	1011.86	1044.38	914.444	981.438	988.029	27.69
7.8	IL-6 (50 ng/ml)	982.157	1090.47	910.024	965.931	987.145	37.7471
8	IL-6 (50 ng/ml)	976.787	1069.43	923.366	952.112	980.423	31.6121
8.2	IL-6 (50 ng/ml)	959.677	1073.63	937.03	961.2	982.885	30.7497
8.4	IL-6 (50 ng/ml)	966.061	1054.18	911.373	957.843	972.365	29.8121
8.6	IL-6 (50 ng/ml)	935.683	1046.24	913.036	959.318	963.568	29.1306
8.8	IL-6 (50 ng/ml)	956.249	1021.68	913.034	940.366	957.833	23.0786
9	IL-6 (50 ng/ml)	926.285	1023.82	910.459	958.297	954.714	25.0906
9.2	IL-6 (50 ng/ml)	944.399	1004.47	901.48	941.329	947.92	21.2339
9.4	IL-6 (50 ng/ml)	966.942	996.24	931.904	938.392	958.37	14.74
9.6	IL-6 (50 ng/ml)	964.405	1033.63	897.993	924.261	955.073	29.5332
9.8	IL-6 (50 ng/ml)	967.389	1049.05	892.659	933.79	960.723	33.1722
10	IL-6 (50 ng/ml)	934.596	1032.51	892.878	907.05	941.759	31.4657
10.2	IL-6 (50 ng/ml)	986.345	1045.53	861.528	890.418	945.954	42.5813
10.4	IL-6 (50 ng/ml)	965.727	1063.43	850.985	871.217	937.84	48.7619
10.6	IL-6 (50 ng/ml)	972.02	993.36	863.639	840.919	917.485	38.1803
10.8	IL-6 (50 ng/ml)	955.874	1029.92	866.011	864.138	928.985	39.8759
11	IL-6 (50 ng/ml)	952.589	1017.88	857.08	837.063	916.154	42.2505
11.2	IL-6 (50 ng/ml)	947.364	1003.46	888.722	870.961	927.627	30.0899
11.4	IL-6 (50 ng/ml)	925.916	1031.12	831.497	860.476	912.251	44.2695
11.6	IL-6 (50 ng/ml)	922.534	988.707	880.016	846.451	909.427	30.6704
11.8	IL-6 (50 ng/ml)	973.435	1041.86	930.207	824.677	942.544	45.5175
12	IL-6 (50 ng/ml)	923.773	1014.37	895.056	838.309	917.877	36.7398
12.2	IL-6 (50 ng/ml)	929.744	1025.58	930.577	819.735	926.409	42.0737
12.4	IL-6 (50 ng/ml)	929.405	1008.08	943.227	816.483	924.299	39.8205
12.6	IL-6 (50 ng/ml)	944.951	994.918	924.426	830.605	923.725	34.3885
12.8	IL-6 (50 ng/ml)	948.282	974.481	915.318	861.137	924.804	24.4309
13	IL-6 (50 ng/ml)	939.456	1019.57	917.254	846.964	930.81	35.5509
13.2	IL-6 (50 ng/ml)	946.014	990.455	926.215	834.159	924.211	32.8849
13.4	IL-6 (50 ng/ml)	908.643	997.87	938.155	825.628	917.574	35.8292
13.6	IL-6 (50 ng/ml)	945.018	1007.96	942.235	851.96	936.792	32.0911
13.8	IL-6 (50 ng/ml)	944.438	985.712	965.561	832.558	932.067	34.2231
14	IL-6 (50 ng/ml)	974.299	1011.04	981.534	833.13	950	39.7586
14.2	IL-6 (50 ng/ml)	975.764	990.319	895.178	833.078	923.585	36.7135
14.4	IL-6 (50 ng/ml)	942.459	1006.07	948.995	845.968	935.873	33.199
14.6	IL-6 (50 ng/ml)	938.124	1052.91	931.545	859.554	945.534	39.9721
14.8	IL-6 (50 ng/ml)	924.956	1015.76	934.717	840.342	928.945	35.867
15	IL-6 (50 ng/ml)	962.225	1003.1	899.917	808.626	918.467	42.3153
15.2	IL-6 (50 ng/ml)	954.738	989.551	908.529	839.919	923.184	32.3368
15.4	IL-6 (50 ng/ml)	944.575	992.682	916.319	812.58	916.539	38.0693
15.6	IL-6 (50 ng/ml)	939.263	972.48	880.716	844.155	909.154	28.7957
15.8	IL-6 (50 ng/ml)	970.24	988.75	906.231	853.111	929.583	31.0202
16	IL-6 (50 ng/ml)	968.283	973.415	909.028	825.475	919.05	34.4434
16.2	IL-6 (50 ng/ml)	939.256	991.846	887.793	840.108	914.751	32.714
16.4	IL-6 (50 ng/ml)	921.018	992.427	878.52	863.75	913.929	28.8443
16.6	IL-6 (50 ng/ml)	922.216	1012.56	881.117	859.879	918.942	33.781
16.8	IL-6 (50 ng/ml)	940.865	1044.52	876.21	879.904	935.375	39.2866
17	IL-6 (50 ng/ml)	933.014	1029.97	893.814	880.969	934.441	33.7106
17.2	IL-6 (50 ng/ml)	957.249	1027.99	909.843	880.641	943.93	32.1591
17.4	IL-6 (50 ng/ml)	929.159	1047.48	956.781	886.147	954.892	34.1125
17.6	IL-6 (50 ng/ml)	964.521	1058.79	890.136	832.282	936.433	48.9491
17.8	IL-6 (50 ng/ml)	992.298	1052.29	896.538	873.143	953.568	41.8005
18	IL-6 (50 ng/ml)	936.928	1040.29	907.182	807.093	922.872	47.9883
18.2	IL-6 (50 ng/ml)	966.679	1025.42	870.333	846.847	927.319	41.7288
18.4	IL-6 (50 ng/ml)	944.657	1056.95	903.148	843.036	936.948	45.1129
18.6	IL-6 (50 ng/ml)	984.322	1055.61	904.975	811.414	939.08	52.5097
18.8	IL-6 (50 ng/ml)	945.315	1036.58	836.427	828.966	911.822	49.3595
19	IL-6 (50 ng/ml)	948.741	1043.04	819.523	847.629	914.734	50.9804
19.2	IL-6 (50 ng/ml)	920.448	1047.03	868.144	841.332	919.238	45.6541
19.4	IL-6 (50 ng/ml)	929.18	1053.69	887.505	809.522	919.974	51.0053
19.6	IL-6 (50 ng/ml)	922.73	1123.57	851.485	812.398	927.547	69.2186
19.8	IL-6 (50 ng/ml)	913.616	1086.39	839.224	812.267	912.875	61.681
20	IL-6 (50 ng/ml)	952.241	996.008	818.749	792.904	889.976	49.6789
20.2	IL-6 (50 ng/ml)	959.504	1072.24	831.425	821.965	921.284	59.2935
20.4	IL-6 (50 ng/ml)	931.08	980.475	862.122	821.165	898.711	35.4557
20.6	IL-6 (50 ng/ml)	963.725	1049.21	832.268	845.969	922.792	51.4395
20.8	IL-6 (50 ng/ml)	963.667	1029.3	852.816	785.947	907.932	54.5849
21	IL-6 (50 ng/ml)	940.417	1018.62	801.964	831.361	898.089	50.0093
21.2	IL-6 (50 ng/ml)	944.509	1010.02	849.409	789.947	898.472	48.9454
21.4	IL-6 (50 ng/ml)	953.08	974.211	785.506	784.771	874.392	51.7108
21.6	IL-6 (50 ng/ml)	937.885	1000.41	794.083	798.67	882.762	51.4899
21.8	IL-6 (50 ng/ml)	963.076	998.33	812.51	785.208	889.781	53.2771
22	IL-6 (50 ng/ml)	1029.17	1023.96	810.51	792.489	914.034	65.0847
22.2	IL-6 (50 ng/ml)	1016.75	959.687	825.831	756.019	889.571	59.8531
22.4	IL-6 (50 ng/ml)	939.74	937.827	885.019	794.709	889.324	33.9912
22.6	IL-6 (50 ng/ml)	1003.11	1002.49	821.542	815.263	910.601	53.2464
22.8	IL-6 (50 ng/ml)	946.259	1002.98	845.337	798.741	898.33	46.5255
23	IL-6 (50 ng/ml)	985.598	1029.05	834	794.112	910.691	57.0766
23.2	IL-6 (50 ng/ml)	992.047	1015.32	821.557	812.861	910.447	54.0691
23.4	IL-6 (50 ng/ml)	1009.83	999.048	807.603	797.849	903.582	58.3046
23.6	IL-6 (50 ng/ml)	945.872	1013.64	830.121	819.443	902.269	46.8779
23.8	IL-6 (50 ng/ml)	933.77	955.798	815.661	819.534	881.191	36.9983
24	IL-6 (50 ng/ml)	943.331	956.235	813.238	878.541	897.836	32.9259
0	Unstimulated	466.843	402.957	481.51	427.596	444.726	17.9824
0.2	Unstimulated	480.958	436.527	524.513	456.459	474.614	18.9525
0.4	Unstimulated	460.144	421.995	501.664	438.503	455.577	17.2341
0.6	Unstimulated	465.316	412.476	502.138	465.265	461.299	18.4467
0.8	Unstimulated	479.092	444.753	490.755	438.702	463.325	12.7548
1	Unstimulated	492.452	465.365	475.123	456.729	472.417	7.66243
1.2	Unstimulated	507.152	415.675	464.235	467.969	463.758	18.7372
1.4	Unstimulated	476.264	465.656	473.048	458.56	468.382	3.95596
1.6	Unstimulated	462.581	460.542	469.053	442.057	458.558	5.79187
1.8	Unstimulated	466.194	472.399	453.444	444.726	459.191	6.22993
2	Unstimulated	449.932	423.348	470.366	445.505	447.288	9.64316
2.2	Unstimulated	456.656	466.378	450.841	462.374	459.062	3.38943
2.4	Unstimulated	470.885	445.407	455.5	440.04	452.958	6.78068
2.6	Unstimulated	443.403	488.81	451.93	438.614	455.689	11.3783
2.8	Unstimulated	437.108	375.25	452.849	434.703	424.978	17.0572
3	Unstimulated	462.152	419.243	439.477	431.342	438.054	9.0447
3.2	Unstimulated	429.137	378.719	438.61	412.627	414.773	13.1626
3.4	Unstimulated	446.416	459.511	442.47	388.814	434.303	15.5941
3.6	Unstimulated	453.664	408.204	439.118	407.062	427.012	11.5782
3.8	Unstimulated	433.468	444.94	450.107	406.888	433.851	9.63662
4	Unstimulated	432.26	463.046	413.782	409.413	429.625	12.1909
4.2	Unstimulated	431.783	449.403	434.101	400.326	428.903	10.2965
4.4	Unstimulated	451.916	435.713	439.538	397.359	431.132	11.7765
4.6	Unstimulated	421.816	478.03	421.507	427.563	437.229	13.6713
4.8	Unstimulated	444.541	448.235	413.685	416.792	430.813	9.04597
5	Unstimulated	457.856	450.602	433.697	409.096	437.813	10.8278
5.2	Unstimulated	473.421	455.964	416.622	399.174	436.295	17.1518
5.4	Unstimulated	439.493	437.599	410.964	418.618	426.668	7.04379
5.6	Unstimulated	433.977	420.128	429.463	390.524	418.523	9.76815
5.8	Unstimulated	453.25	433.473	424.232	406.156	429.278	9.79942
6	Unstimulated	477.341	424.557	414.539	416.389	433.207	14.8714
6.2	Unstimulated	439.673	404.103	406.908	408.713	414.849	8.3287
6.4	Unstimulated	463.026	407.882	404.88	430.587	426.594	13.4315
6.6	Unstimulated	464.811	396.337	397.543	424.8	420.873	16.0526
6.8	Unstimulated	472.913	377.561	400.824	417.861	417.29	20.2973
7	Unstimulated	438.139	411.314	400.979	432.929	420.841	8.80625
7.2	Unstimulated	419.407	385.645	404.261	411.603	405.229	7.22331
7.4	Unstimulated	441.638	419.612	393.5	380.865	408.904	13.5698
7.6	Unstimulated	426.124	424.16	369.086	409.77	407.285	13.2445
7.8	Unstimulated	436.808	408.582	373.646	388.133	401.792	13.6959
8	Unstimulated	416.957	428.198	369.667	388.346	400.792	13.3419
8.2	Unstimulated	369.055	426.279	361.371	395.893	388.149	14.7067
8.4	Unstimulated	374.337	438.029	362.452	393.175	391.998	16.5959
8.6	Unstimulated	410.957	428.212	365.279	396.484	400.233	13.3344
8.8	Unstimulated	413.446	451.388	387.555	377.479	407.467	16.4837
9	Unstimulated	444.383	466.572	340.706	393.733	411.349	28.0499
9.2	Unstimulated	399.509	483.842	345.09	374.6	400.76	29.8437
9.4	Unstimulated	419.798	462.685	372.395	376.777	407.914	21.1587
9.6	Unstimulated	453.602	453.973	345.913	374.706	407.048	27.6175
9.8	Unstimulated	406.697	412.135	355.262	379.64	388.433	13.1435
10	Unstimulated	423.645	416.296	365.842	364.06	392.461	15.9575
10.2	Unstimulated	456.04	433.36	379.088	378.943	411.858	19.5185
10.4	Unstimulated	449.37	406.483	349.099	370.079	393.758	22.0033
10.6	Unstimulated	456.209	444.212	351.862	361.618	403.475	27.1666
10.8	Unstimulated	444.499	393.667	333.783	378.709	387.664	22.8211
11	Unstimulated	452.557	404.639	323.741	366.94	386.969	27.4058
11.2	Unstimulated	418.471	427.099	351.512	359.274	389.089	19.5981
11.4	Unstimulated	432.21	410.168	351.037	366.695	390.027	18.8186
11.6	Unstimulated	475.942	419.621	349.426	374.09	404.77	27.824
11.8	Unstimulated	458.215	407.318	356.719	370.259	398.128	22.7052
12	Unstimulated	482.62	418.553	336.842	366.648	401.166	31.9715
12.2	Unstimulated	483.873	417.09	329.543	360.775	397.82	33.9246
12.4	Unstimulated	481.32	430.444	328.256	380.754	405.193	32.85
12.6	Unstimulated	489.827	398.888	317.582	378.092	396.097	35.6861
12.8	Unstimulated	443.271	408.298	358.81	380.813	397.798	18.2268
13	Unstimulated	486.875	409.607	362.981	374.513	408.494	27.9448
13.2	Unstimulated	463.991	418.938	355.81	379.805	404.636	23.6788
13.4	Unstimulated	458.346	414.39	354.935	371.636	399.827	23.178
13.6	Unstimulated	449.186	416.03	353.558	381.669	400.111	20.7546
13.8	Unstimulated	435.272	427.76	355.842	358.43	394.326	21.5327
14	Unstimulated	443.43	402.017	337.284	369.338	388.017	22.7108
14.2	Unstimulated	462.848	410.995	356.438	367.587	399.467	24.1832
14.4	Unstimulated	459.216	379.397	339.5	369.235	386.837	25.5681
14.6	Unstimulated	422.496	375.723	333.985	377.304	377.377	18.0771
14.8	Unstimulated	444.41	386.135	359.462	377.602	391.902	18.3648
15	Unstimulated	453.766	384.298	344.241	403.23	396.384	22.7386
15.2	Unstimulated	428.436	407.185	341.293	379.218	389.033	18.8359
15.4	Unstimulated	433.802	395.198	334.302	391.589	388.723	20.5018
15.6	Unstimulated	452.628	430.693	391.09	418.105	423.129	12.8425
15.8	Unstimulated	431.332	409.452	361.713	396.919	399.854	14.567
16	Unstimulated	449.893	439.498	364.607	418.5	418.124	18.9963
16.2	Unstimulated	462.211	414.49	333.796	398.753	402.313	26.5255
16.4	Unstimulated	476.467	399.267	359.334	396.935	408.001	24.5881
16.6	Unstimulated	494.764	404.838	337.837	392.092	407.383	32.5479
16.8	Unstimulated	450.707	397.18	336.577	381.031	391.374	23.5652
17	Unstimulated	470.238	383.907	335.19	406.192	398.882	28.0268
17.2	Unstimulated	466.204	381.12	376.065	395.911	404.825	20.8883
17.4	Unstimulated	470.404	386.098	358.512	376.988	398	24.8073
17.6	Unstimulated	481.621	389.723	332.672	386.664	397.67	30.8988
17.8	Unstimulated	456.756	432.568	333.754	382.723	401.45	27.3261
18	Unstimulated	449.642	443.715	342.075	389.894	406.331	25.2859
18.2	Unstimulated	459.301	464.185	358.526	411.762	423.444	24.6585
18.4	Unstimulated	480.512	466.001	371.302	383.25	425.266	27.9716
18.6	Unstimulated	471.442	459.954	383.278	403.652	429.581	21.3913
18.8	Unstimulated	485.57	491.633	387.309	407.288	442.95	26.6993
19	Unstimulated	508.835	470.826	370.339	416.341	441.585	30.4012
19.2	Unstimulated	519	467.019	385.695	419.873	447.897	28.9766
19.4	Unstimulated	522.401	485.568	375.104	428.725	452.95	32.319
19.6	Unstimulated	502.449	498.199	352.01	433.145	446.451	35.2489
19.8	Unstimulated	523.298	522.632	355.702	416.802	454.609	41.3898
20	Unstimulated	509.947	468.593	329.567	417.831	431.484	38.8449
20.2	Unstimulated	496.048	482.783	350.889	401.363	432.771	34.395
20.4	Unstimulated	511.466	471.326	360.255	400.875	435.981	34.0517
20.6	Unstimulated	493.794	458.798	356.301	393.866	425.69	31.0401
20.8	Unstimulated	542.949	446.971	394.604	420.152	451.169	32.4075
21	Unstimulated	518.481	437.873	379.82	423.923	440.024	28.9308
21.2	Unstimulated	545.36	419.022	387.975	425.699	444.514	34.6055
21.4	Unstimulated	578.544	506.275	402.28	412.279	474.844	41.7548
21.6	Unstimulated	522.915	477.803	382.675	402.795	446.547	32.6636
21.8	Unstimulated	534.681	487.882	410.142	413.809	461.628	30.2262
22	Unstimulated	572.191	476.615	388.925	387.526	456.315	43.8868
22.2	Unstimulated	571.956	429.255	435.139	404.838	460.297	37.7933
22.4	Unstimulated	525.883	463.638	394.64	403.301	446.866	30.4828
22.6	Unstimulated	576.57	441.587	390.093	392.787	450.259	43.7347
22.8	Unstimulated	574.474	402.069	422.998	393.065	448.151	42.5717
23	Unstimulated	576.469	412.106	427.141	392.087	451.95	42.1225
23.2	Unstimulated	570.516	413.956	366.18	390.262	435.229	46.1383
23.4	Unstimulated	599.267	431.72	391.866	404.852	456.926	48.1671
23.6	Unstimulated	542.183	404.16	390.228	381.06	429.408	37.8906
23.8	Unstimulated	540.033	417.91	390.807	407.624	439.093	34.107
24	Unstimulated	613.523	441.152	416.943	399.123	467.685	49.3695

[truncated: 23 more sheets: Figure 6C, Figure 6D, Figure 7A, Figure 7C, Figure 8A, Figure 8B, Figure 8C, Figure S2D, Figure S2E, Figure S2F, Figure S2G, Figure S2H, Figure S3A, Figure S3B, Figure S3C, Figure S3D, Figure S3E, Figure S4A, Figure S4B, Figure S4C …]
